# Supplementary material for: Genetic differentiation and connectivity of morphological types of the broadcast‐spawning coral Galaxea fascicularis in the Nansei Islands, Japan
Source: Ecol Evol. 2016 Feb 3;6(5):1457–69. doi: 10.1002/ece3.1981 (PMC4775516; doi:10.1002/ece3.1981)
Supplement: Supplementary file 4 — Table S1. Characteristics of eight polymorphic microsatellite loci in this study: locus name, repeat motif, primer sequence, size range of amplification products including U19 sequence, and GenBank accession number. U19, 5′‐GGTTTTCCCAGTCACGACG‐3′. [file ECE3-6-1457-s004.xlsx]

## Sheet: Table S1
Locus	Repeat motif	Primer sequence (5'-3')	Accession No.
Gfas3_011	(AGC)4(AGT)39N18(ATT)2ATC(AGT)7	F: CATACTAGCAGCGGCATACG	LC030476
		R: U19-AACAACCATGTGCTCGCC
Gfas3_020	(TAC)33(TGC)2(TAC)2TAT(TAC)3TAA(CAA)2N15(TGA)6	F: U19-CCACTGACAAATCACG	LC030477
		R: CTCAACTAGAGGCAAGAGCG
Gfas3_045	(AAT)10N9(AAT)2	F: AAGGCGCTGTAATCGACG	LC030478
		R: U19-AGGGGACCTTGATTTGCC
Gfas3_060	(TTA)12	F: CATGTTCAATCACGCAGC	LC030480
		R: U19-TCAGTCTTAAGATCATCGCC
Gfas4_079	(TTAC)2CTAC(TTAC)25	F: AACATTTGATTCCCACTCGG	LC030482
		R: U19-CAAGAGTGTCGGGCAACG
Gfas4_081	(GATT)26	F: ACACACGGCATTCATGG	LC030483
		R: U19-TTTTGTGAAAACGAAAATGG
Gfas4_090	(TAGA)25	F: TTAGCCTCTCCACTTTACGG	LC030484
		R: U19-TTTCTGGCCATCTGCG
Gfas4_091	(AGAT)25	F: U19-CGCTAGTGAAGACCAGCC	LC030485
		R: AGCCTTTGGCTGTGATGC
