# Supplementary material for: Genetic differentiation and connectivity of morphological types of the broadcast‐spawning coral Galaxea fascicularis in the Nansei Islands, Japan
Source: Ecol Evol. 2016 Feb 3;6(5):1457–69. doi: 10.1002/ece3.1981 (PMC4775516; doi:10.1002/ece3.1981)
Supplement: Supplementary file 5 — Table S2. Pairwise F ST values calculated using FreeNA (Chapuis and Estoup 2007; Chapuis et al. 2008) to estimate the effect of null alleles. The values above the diagonal are pairwise F ST by ENA (i.e., excluding null alleles) model and lower diagonal are by INA (i.e., including null alleles) model. [file ECE3-6-1457-s005.xlsx]

## Sheet: Sheet1
	Amami-L	Okinawa-L	Miyako-L	Yaeyama-L	Amami-S	Okinawa-S	Miyako-S	Yaeyama-S	mt-L+
Amami-L		0.005662	0.017328	0.012972	0.035922	0.033737	0.04727	0.056135	0.176278
Okinawa-L	0.006863		0.008981	0.006586	0.032845	0.038593	0.047822	0.055339	0.161908
Miyako-L	0.018584	0.009623		0.014516	0.041891	0.048022	0.046804	0.063195	0.167064
Yaeyama-L	0.014132	0.005643	0.015311		0.038503	0.042053	0.050383	0.055384	0.156364
Amami-S	0.034996	0.032117	0.040681	0.037326		0.004319	0.015786	0.01149	0.154784
Okinawa-S	0.03444	0.039201	0.047622	0.043046	0.00339		0.00731	0.010776	0.169949
Miyako-S	0.047173	0.04809	0.048439	0.05047	0.014994	0.008811		0.023801	0.178775
Yaeyama-S	0.055261	0.054523	0.062302	0.053272	0.011215	0.009435	0.021993		0.172724
mt-L+	0.179013	0.164174	0.174602	0.164535	0.16253	0.177356	0.187222	0.184562
